# Supplementary material for: Internalin AB-expressing recombinant Lactobacillus casei protects Caco-2 cells from Listeria monocytogenes-induced damages under simulated intestinal conditions
Source: PLoS One. 2019 Jul 29;14(7):e0220321. doi: 10.1371/journal.pone.0220321 (PMC6663025; doi:10.1371/journal.pone.0220321)
Supplement: S1 Table — (XLSX) [file pone.0220321.s001.xlsx]

## Sheet: Adhesion assay
		Counts								Average
		LM	LbcWT	LbcV	LbcInlAB	LbcLAP	Plated		LM	LbcWT	LbcV	LbcInlAB	LbcLAP
Trial 1	Rep 1	770000	659000	870000	1020000	1250000	10000000		770000	802250	802500	990000	1237500
	Rep 2	750000	780000	930000	1060000	1310000			642500	802500	790000	1190000	1347500
	Rep 3	690000	860000	670000	830000	1190000			700000	800000	740000	1162500	1387500
	Rep 4	870000	910000	740000	1050000	1200000
	Avearge	770000	802250	802500	990000	1237500
Trail 2	Rep 1	670000	670000	740000	1050000	1290000			Relative Adhesion
	Rep 2	730000	890000	920000	1550000	1160000			7.7	8.0225	8.025	9.9	12.375
	Rep 3	620000	870000	880000	1130000	1580000			6.425	8.025	7.9	11.9	13.475
	Rep 4	550000	780000	620000	1030000	1360000			7	8	7.4	11.625	13.875
	Average	642500	802500	790000	1190000	1347500
Trial 3	Rep 1	790000	840000	630000	1140000	1340000
	Rep 2	730000	930000	860000	1290000	1430000
	Rep 3	590000	740000	740000	1150000	1250000
	Rep 4	690000	690000	730000	1070000	1530000
	Average	700000	800000	740000	1162500	1387500
										16	WT	LM
										20.509	13.3856	12.9098
										18.508	12.3856	10.9098
										16.508	12.3856	9.9098
