# Supplementary material for: Internalin AB-expressing recombinant Lactobacillus casei protects Caco-2 cells from Listeria monocytogenes-induced damages under simulated intestinal conditions
Source: PLoS One. 2019 Jul 29;14(7):e0220321. doi: 10.1371/journal.pone.0220321 (PMC6663025; doi:10.1371/journal.pone.0220321)
Supplement: S2 Table — (XLSX) [file pone.0220321.s002.xlsx]

## Sheet: Invasion assay
	Counts								Average
		LM	LbcWT	LbcV	LbcInlAB	LbcLAP	Plated		LM	LbcWT	LbcV	LbcInlAB	LbcLAP	Plated
Trial 1	Rep 1	700000	7200	7800	670000	61000	10000000		621500	6525	7750	595000	77000	10000000
	Rep 2	76000	5700	7900	610000	71000			777500	8200	8700	622500	49250	10000000
	Rep 3	920000	6900	9200	510000	87000			847500	8150	8500	620000	43500	10000000
	Rep 4	790000	6300	6100	590000	89000
	Avearge	621500	6525	7750	595000	77000
Trial 2	Rep 1	770000	9100	8700	580000	41000
	Rep 2	810000	8700	8900	570000	44000			Relative Invasion
	Rep 3	600000	7100	9400	650000	61000			6.215	0.06525	0.0775	5.95	0.77
	Rep 4	930000	7900	7800	690000	51000			7.775	0.082	0.087	6.225	0.4925
	Avearge	777500	8200	8700	622500	49250			8.475	0.0815	0.085	6.2	0.435
Trial 3	Rep 1	940000	6800	9100	550000	43000
	Rep 2	960000	7900	8300	690000	51000
	Rep 3	810000	8700	7700	680000	41000
	Rep 4	680000	9200	8900	560000	39000
	Avearge	847500	8150	8500	620000	43500
											16
											20.509
											18.508
											16.508
