# Supplementary material for: Internalin AB-expressing recombinant Lactobacillus casei protects Caco-2 cells from Listeria monocytogenes-induced damages under simulated intestinal conditions
Source: PLoS One. 2019 Jul 29;14(7):e0220321. doi: 10.1371/journal.pone.0220321 (PMC6663025; doi:10.1371/journal.pone.0220321)
Supplement: S3 Table — (XLSX) [file pone.0220321.s003.xlsx]

## Sheet: Translocation Assay
	Counts								Average
		LM	LbcWT	LbcV	LbcInlAB	LbcLAP	Plated		LM	LbcWT	LbcV	LbcInlAB	LbcLAP	Plated
Trial 1	Rep 1	510000	14100	11700	320000	17800	10000000		632500	13000	13450	387500	18350	10000000
	Rep 2	770000	13100	14300	410000	19800			627500	12600	12825	375000	17975	10000000
	Rep 3	580000	12900	12700	340000	16700			600000	12750	13600	380000	17675	10000000
	Rep 4	670000	11900	15100	480000	19100
	Avearge	632500	13000	13450	387500	18350
Trial 2	Rep 1	610000	12100	10500	420000	17200
	Rep 2	520000	11900	12900	380000	19400			Relative translocation
	Rep 3	770000	12700	14700	320000	16500			6.325	0.13	0.1345	3.875	0.1835
	Rep 4	610000	13700	13200	380000	18800			6.275	0.126	0.12825	3.75	0.17975
	Avearge	627500	12600	12825	375000	17975			6	0.1275	0.136	3.8	0.17675
Trial 3	Rep 1	680000	14300	14900	440000	18100
	Rep 2	560000	12100	14800	300000	17300
	Rep 3	490000	13700	12600	370000	16900
	Rep 4	670000	10900	12100	410000	18400
	Avearge	600000	12750	13600	380000	17675
											16
											20.509
											18.508
											16.508
