# Supplementary material for: Internalin AB-expressing recombinant Lactobacillus casei protects Caco-2 cells from Listeria monocytogenes-induced damages under simulated intestinal conditions
Source: PLoS One. 2019 Jul 29;14(7):e0220321. doi: 10.1371/journal.pone.0220321 (PMC6663025; doi:10.1371/journal.pone.0220321)
Supplement: S4 Table — (XLSX) [file pone.0220321.s004.xlsx]

## Sheet: Competitive adhesion
cfu/ml								Log cfu/ml						Average log cfu/ ml per REP							% Relative competitve adhesion of L. monocytogenes
		LM	LbcWT	LbcV	LbcInlAB	LbcLAP		LM	LbcWT	LbcV	LbcInlAB	LbcLAP		LM	LbcWT	LbcV	LbcInlAB	LbcLAP			LM	LbcWT	LbcV	LbcInlAB	LbcLAP
Trail 1	Rep 1	2760000	1270000	1110000	136000	108000		6.44091	6.1038	6.04532	5.13354	5.03342		6.44091	6.1038	6.04532	5.13354	5.03342		Trial 1	100	93.9429	94.0432	79.5646	78.6936
	Rep 2	2370000	980000	1060000	99000	117000		6.37475	5.99123	6.02531	4.99564	5.06819		6.37475	5.99123	6.02531	4.99564	5.06819		Trial 2	100	93.9682	92.415	78.1706	77.0725
	Rep 3	2520000	960000	1150000	144000	118000		6.4014	5.98227	6.0607	5.15836	5.07188		6.4014	5.98227	6.0607	5.15836	5.07188		Trial 3	100	95.0977	95.545	80.8104	77.2153
	Rep 4	2890000	1110000	1040000	139000	108000		6.4609	6.04532	6.01703	5.14301	5.03342		6.4609	6.04532	6.01703	5.14301	5.03342		Average	100	94.3363	94.0011	79.5152	77.6605
Trial 2	Rep 1	3040000	1480000	1000000	96000	107000		6.48287	6.17026	6	4.98227	5.02938		6.41949	6.03066	6.03709	5.10764	5.05173
	Rep 2	2760000	740000	970000	132000	95000		6.44091	5.86923	5.98677	5.12057	4.97772		100	93.9429	94.0432	79.5646	78.6936
	Rep 3	2910000	1490000	930000	126000	93000		6.46389	6.17319	5.96848	5.10037	4.96848		6.48287	6.17026	6	4.98227	5.02938
	Rep 4	2830000	1170000	840000	99000	87000		6.45179	6.06819	5.92428	4.99564	4.93952		6.44091	5.86923	5.98677	5.12057	4.97772
Trial 3	Rep 1	2860000	920000	1400000	120000	78000		6.45637	5.96379	6.14613	5.07918	4.89209		6.46389	6.17319	5.96848	5.10037	4.96848
	Rep 2	2960000	1520000	1040000	307000	93000		6.47129	6.18184	6.01703	5.48714	4.96848		6.45179	6.06819	5.92428	4.99564	4.93952
	Rep 3	2390000	1430000	1710000	143000	87000		6.3784	6.15534	6.233	5.15534	4.93952		6.45987	6.07022	5.96988	5.04971	4.97878
	Rep 4	2690000	1490000	1560000	119000	118000		6.42975	6.17319	6.19312	5.07555	5.07188		100	93.9682	92.415	78.1706	77.0725
														6.45637	5.96379	6.14613	5.07918	4.89209
														6.47129	6.18184	6.01703	5.48714	4.96848
														6.3784	6.15534	6.233	5.15534	4.93952
														6.42975	6.17319	6.19312	5.07555	5.07188
														6.43395	6.11854	6.14732	5.1993	4.96799
														100	95.0977	95.545	80.8104	77.2153
