# Supplementary material for: Internalin AB-expressing recombinant Lactobacillus casei protects Caco-2 cells from Listeria monocytogenes-induced damages under simulated intestinal conditions
Source: PLoS One. 2019 Jul 29;14(7):e0220321. doi: 10.1371/journal.pone.0220321 (PMC6663025; doi:10.1371/journal.pone.0220321)
Supplement: S5 Table — (XLSX) [file pone.0220321.s005.xlsx]

## Sheet: Inhibition of adhesion
cfu/ml								Log cfu/ml						Average log cfu/ ml per REP						% Relative inhibition adhesion of L. monocytogenes
		LM	LbcWT	LbcV	LbcInlAB	LbcLAP		LM	LbcWT	LbcV	LbcInlAB	LbcLAP		LM	LbcWT	LbcV	LbcInlAB	LbcLAP			LM	LbcWT	LbcV	LbcInlAB	LbcLAP
Trail 1	Rep 1	7100000	6300000	5700000	980000	470000		6.85126	6.79934	6.75587	5.99123	5.6721		6.85126	6.79934	6.75587	5.99123	5.6721		Trial 1	100	96.5331	97.0163	85.4423	81.1008
	Rep 2	8300000	8700000	6700000	710000	380000		6.91908	6.93952	6.82607	5.85126	5.57978		6.91908	6.93952	6.82607	5.85126	5.57978		Trial 2	100	95.7178	95.2461	85.9399	81.344
	Rep 3	10700000	8900000	5300000	910000	350000		7.02938	6.94939	6.72428	5.95904	5.54407		7.02938	6.94939	6.72428	5.95904	5.54407		Trial 3	100	99.0036	98.596	85.486	80.9294
	Rep 4	9300000	1310000	4300000	840000	530000		6.96848	6.11727	6.63347	5.92428	5.72428		6.96848	6.11727	6.63347	5.92428	5.72428		Average	100	97.0848	96.9528	85.6227	81.1247
Trial 2	Rep 1	8100000	7600000	8800000	1210000	480000		6.90849	6.88081	6.94448	6.08279	5.68124		6.94205	6.70138	6.73492	5.93145	5.63006
	Rep 2	9700000	1110000	1130000	1030000	590000		6.98677	6.04532	6.05308	6.01284	5.77085		100	96.5331	97.0163	85.4423	81.1008
	Rep 3	12100000	7900000	6300000	930000	610000		7.08279	6.89763	6.79934	5.96848	5.78533		6.90849	6.88081	6.94448	6.08279	5.68124
	Rep 4	10300000	9300000	7300000	980000	340000		7.01284	6.96848	6.86332	5.99123	5.53148		6.98677	6.04532	6.05308	6.01284	5.77085
Trial 3	Rep 1	7600000	7100000	7900000	870000	520000		6.88081	6.85126	6.89763	5.93952	5.716		7.08279	6.89763	6.79934	5.96848	5.78533
	Rep 2	8900000	8700000	5700000	930000	390000		6.94939	6.93952	6.75587	5.96848	5.59106		7.01284	6.96848	6.86332	5.99123	5.53148
	Rep 3	9900000	7800000	8700000	860000	460000		6.99564	6.89209	6.93952	5.9345	5.66276		6.99772	6.69806	6.66506	6.01383	5.69223
	Rep 4	12700000	9300000	8800000	1080000	430000		7.1038	6.96848	6.94448	6.03342	5.63347		100	95.7178	95.2461	85.9399	81.344
														6.88081	6.85126	6.89763	5.93952	5.716
														6.94939	6.93952	6.75587	5.96848	5.59106
														6.99564	6.89209	6.93952	5.9345	5.66276
														7.1038	6.96848	6.94448	6.03342	5.63347
														6.98241	6.91284	6.88438	5.96898	5.65082
														100	99.0036	98.596	85.486	80.9294
