# Supplementary material for: Internalin AB-expressing recombinant Lactobacillus casei protects Caco-2 cells from Listeria monocytogenes-induced damages under simulated intestinal conditions
Source: PLoS One. 2019 Jul 29;14(7):e0220321. doi: 10.1371/journal.pone.0220321 (PMC6663025; doi:10.1371/journal.pone.0220321)
Supplement: S6 Table — (XLSX) [file pone.0220321.s006.xlsx]

## Sheet: Displacement of adhesion
cfu/ml								Log cfu/ml						Average log cfu/ ml per REP						% Relative displacement of L. monocytogenes
		LM	LbcWT	LbcV	LbcInlAB	LbcLAP		LM	LbcWT	LbcV	LbcInlAB	LbcLAP		LM	LbcWT	LbcV	LbcInlAB	LbcLAP			LM	LbcWT	LbcV	LbcInlAB	LbcLAP
Trail 1	Rep 1	2800000	2200000	2030000	1890000	1310000		6.44716	6.34242	6.3075	6.27646	6.11727		6.44716	6.34242	6.3075	6.27646	6.11727		Trial 1	100	98.9236	99.0029	96.2725	96.3881
	Rep 2	2530000	2340000	2470000	1230000	1510000		6.40312	6.36922	6.3927	6.08991	6.17898		6.40312	6.36922	6.3927	6.08991	6.17898		Trial 2	100	98.3671	98.7465	97.4925	97.3568
	Rep 3	2040000	1850000	1990000	1440000	1470000		6.30963	6.26717	6.29885	6.15836	6.16732		6.30963	6.26717	6.29885	6.15836	6.16732		Trial 3	100	98.125	98.3466	97.5544	96.9685
	Rep 4	2320000	1870000	1870000	1120000	1380000		6.36549	6.27184	6.27184	6.04922	6.13988		6.36549	6.27184	6.27184	6.04922	6.13988		Average	100	98.4719	98.6987	97.1065
Trial 2	Rep 1	2420000	1830000	2330000	1780000	1790000		6.38382	6.26245	6.36736	6.25042	6.25285		6.38135	6.31266	6.31772	6.14349	6.15086
	Rep 2	2310000	1970000	2410000	1910000	1750000		6.36361	6.29447	6.38202	6.28103	6.24304		100	98.9236	99.0029	96.2725	96.3881
	Rep 3	2590000	1890000	2010000	1670000	1620000		6.4133	6.27646	6.3032	6.22272	6.20952		6.38382	6.26245	6.36736	6.25042	6.25285
	Rep 4	2610000	2120000	1960000	1520000	1570000		6.41664	6.32634	6.29226	6.18184	6.1959		6.36361	6.29447	6.38202	6.28103	6.24304
Trial 3	Rep 1	2510000	2120000	2230000	1930000	1700000		6.39967	6.32634	6.3483	6.28556	6.23045		6.4133	6.27646	6.3032	6.22272	6.20952
	Rep 2	2610000	2100000	2170000	1880000	1600000		6.41664	6.32222	6.33646	6.27416	6.20412		6.41664	6.32634	6.29226	6.18184	6.1959
	Rep 3	2830000	1930000	1890000	1830000	1630000		6.45179	6.28556	6.27646	6.26245	6.21219		6.39434	6.28993	6.33621	6.234	6.22533
	Rep 4	2570000	1830000	1960000	1690000	1790000		6.40993	6.26245	6.29226	6.22789	6.25285		100	98.3671	98.7465	97.4925	97.3568
														6.39967	6.32634	6.3483	6.28556	6.23045
														6.41664	6.32222	6.33646	6.27416	6.20412
														6.45179	6.28556	6.27646	6.26245	6.21219
														6.40993	6.26245	6.29226	6.22789	6.25285
														6.41951	6.29914	6.31337	6.26251	6.2249
														100	98.125	98.3466	97.5544	96.9685
