# Supplementary material for: Internalin AB-expressing recombinant Lactobacillus casei protects Caco-2 cells from Listeria monocytogenes-induced damages under simulated intestinal conditions
Source: PLoS One. 2019 Jul 29;14(7):e0220321. doi: 10.1371/journal.pone.0220321 (PMC6663025; doi:10.1371/journal.pone.0220321)
Supplement: S7 Table — (XLSX) [file pone.0220321.s007.xlsx]

## Sheet: Inhibition of Adhesion
1 Hr	cfu/ml							Log cfu/ml					Average log cfu/ ml per Trial					% Relative inhibition adhesion of L. monocytogenes
			LM	LbcWT	LbcInlAB	LbcLAP		LM	LbcWT	LbcInlAB	LbcLAP		LM	LbcWT	LbcInlAB	LbcLAP			LM	LbcWT	LbcInlAB	LbcLAP
	Trail 1	Rep 1	7100000	7300000	870000	210000		6.85126	6.86332	5.93952	5.32222		6.85126	6.86332	5.93952	5.32222		Trial 1	100	98.7444	85.8789	81.3512
		Rep 2	8300000	6700000	910000	170000		6.91908	6.82607	5.95904	5.23045		6.91908	6.82607	5.95904	5.23045		Trial 2	100	97.7315	85.6075	80.9559
		Rep 3	10700000	7900000	1070000	220000		7.02938	6.89763	6.02938	5.34242		7.02938	6.89763	6.02938	5.34242		Trial 3	100	97.0262	85.4225	81.9396
		Rep 4	9300000	6800000	830000	170000		6.96848	6.83251	5.91908	5.23045		6.96848	6.83251	5.91908	5.23045		Average	100	97.834	85.6363	81.4156
	Trial 2	Rep 1	8100000	7600000	1120000	160000		6.90849	6.88081	6.04922	5.20412		6.94205	6.85488	5.96176	5.28138
		Rep 2	9700000	5900000	930000	420000		6.98677	6.77085	5.96848	5.62325		100	98.7444	85.8789	76.0782
		Rep 3	12100000	9300000	890000	330000		7.08279	6.96848	5.94939	5.51851		6.90849	6.88081	6.04922	5.20412
		Rep 4	10800000	5700000	1030000	350000		7.03342	6.75587	6.01284	5.54407		6.98677	6.77085	5.96848	5.62325
	Trial 3	Rep 1	7600000	4300000	910000	410000		6.88081	6.63347	5.95904	5.61278		7.08279	6.96848	5.94939	5.51851
		Rep 2	8900000	4300000	880000	430000		6.94939	6.63347	5.94448	5.63347		7.03342	6.75587	6.01284	5.54407
		Rep 3	9900000	7900000	770000	370000		6.99564	6.89763	5.88649	5.5682		7.00287	6.84401	5.99498	5.47249
		Rep 4	12700000	8600000	1170000	280000		7.1038	6.9345	6.06819	5.44716		100	97.7315	85.6075	78.1464
													6.88081	6.63347	5.95904	5.61278
													6.94939	6.63347	5.94448	5.63347
													6.99564	6.89763	5.88649	5.5682
													7.1038	6.9345	6.06819	5.44716
													6.98241	6.77477	5.96455	5.5654
													100	97.0262	85.4225	79.706
4 Hr	cfu/ml							Log cfu/ml					Average log cfu/ ml per Trial					% Relative inhibition adhesion of L. monocytogenes
			LM	LbcWT	LbcInlAB	LbcLAP		LM	LbcWT	LbcInlAB	LbcLAP		LM	LbcWT	LbcInlAB	LbcLAP			LM	LbcWT	LbcInlAB	LbcLAP
	Trail 1	Rep 1	7100000	6300000	98000	47000		6.85126	6.79934	4.99123	4.6721		6.85126	6.79934	4.99123	4.6721		Trial 1	100	95.8902	71.0714	66.6958
		Rep 2	8300000	8700000	71000	38000		6.91908	6.93952	4.85126	4.57978		6.91908	6.93952	4.85126	4.57978		Trial 2	100	95.244	71.6495	67.0536
		Rep 3	10700000	5900000	93000	35000		7.02938	6.77085	4.96848	4.54407		7.02938	6.77085	4.96848	4.54407		Trial 3	100	99.0036	71.1643	66.6077
		Rep 4	9300000	1310000	84000	53000		6.96848	6.11727	4.92428	4.72428		6.96848	6.11727	4.92428	4.72428		Average	100	96.7126	71.2951	66.7857
	Trial 2	Rep 1	8100000	5600000	121000	48000		6.90849	6.74819	5.08279	4.68124		6.94205	6.65675	4.93381	4.63006
		Rep 2	9700000	1110000	103000	59000		6.98677	6.04532	5.01284	4.77085		100	95.8902	71.0714	66.6958
		Rep 3	12100000	7900000	93000	61000		7.08279	6.89763	4.96848	4.78533		6.90849	6.74819	5.08279	4.68124
		Rep 4	10300000	9300000	98000	34000		7.01284	6.96848	4.99123	4.53148		6.98677	6.04532	5.01284	4.77085
	Trial 3	Rep 1	7600000	7100000	87000	52000		6.88081	6.85126	4.93952	4.716		7.08279	6.89763	4.96848	4.78533
		Rep 2	8900000	8700000	93000	39000		6.94939	6.93952	4.96848	4.59106		7.01284	6.96848	4.99123	4.53148
		Rep 3	9900000	7800000	86000	46000		6.99564	6.89209	4.9345	4.66276		6.99772	6.66491	5.01383	4.69223
		Rep 4	12700000	9300000	108000	43000		7.1038	6.96848	5.03342	4.63347		100	95.244	71.6495	67.0536
													6.88081	6.85126	4.93952	4.716
													6.94939	6.93952	4.96848	4.59106
													6.99564	6.89209	4.9345	4.66276
													7.1038	6.96848	5.03342	4.63347
													6.98241	6.91284	4.96898	4.65082
													100	99.0036	71.1643	66.6077
16 Hr	cfu/ml							Log cfu/ml					Average log cfu/ ml per Trial					% Relative inhibition adhesion of L. monocytogenes
			LM	LbcWT	LbcInlAB	LbcLAP		LM	LbcWT	LbcInlAB	LbcLAP		LM	LbcWT	LbcInlAB	LbcLAP			LM	LbcWT	LbcInlAB	LbcLAP
	Trail 1	Rep 1	7100000	680000	6800	6000		6.85126	5.83251	3.83251	3.77815		6.85126	5.83251	3.83251	3.77815		Trial 1	100	94.5418	57.0148	54.7929
		Rep 2	8300000	5700000	9800	7700		6.91908	6.75587	3.99123	3.88649		6.91908	6.75587	3.99123	3.88649		Trial 2	100	96.093	56.0829	53.0332
		Rep 3	10700000	6500000	10400	6700		7.02938	6.81291	4.01703	3.82607		7.02938	6.81291	4.01703	3.82607		Trial 3	100	95.8317	57.8191	54.9565
		Rep 4	9300000	7100000	9800	5300		6.96848	6.85126	3.99123	3.72428		6.96848	6.85126	3.99123	3.72428		Average	100	95.4888	56.9723	54.2609
	Trial 2	Rep 1	8100000	4800000	7000	5200		6.90849	6.68124	3.8451	3.716		6.94205	6.56314	3.958	3.80375
		Rep 2	9700000	5500000	7300	4700		6.98677	6.74036	3.86332	3.6721		100	94.5418	57.0148	54.7929
		Rep 3	12100000	6500000	9300	5200		7.08279	6.81291	3.96848	3.716		6.90849	6.68124	3.8451	3.716
		Rep 4	10300000	4600000	10500	5500		7.01284	6.66276	4.02119	3.74036		6.98677	6.74036	3.86332	3.6721
	Trial 3	Rep 1	7600000	5600000	9100	7100		6.88081	6.74819	3.95904	3.85126		7.08279	6.81291	3.96848	3.716
		Rep 2	8900000	3900000	8900	6100		6.94939	6.59106	3.94939	3.78533		7.01284	6.66276	4.02119	3.74036
		Rep 3	9900000	4600000	13800	7700		6.99564	6.66276	4.13988	3.88649		6.99772	6.72432	3.92452	3.71112
		Rep 4	12700000	5800000	12600	6700		7.1038	6.76343	4.10037	3.82607		100	96.093	56.0829	53.0332
													6.88081	6.74819	3.95904	3.85126
													6.94939	6.59106	3.94939	3.78533
													6.99564	6.66276	4.13988	3.88649
													7.1038	6.76343	4.10037	3.82607
													6.98241	6.69136	4.03717	3.83729
													100	95.8317	57.8191	54.9565
24 Hr	cfu/ml								Log cfu/ml				Average log cfu/ ml per Trial					% Relative inhibition adhesion of L. monocytogenes
			LM	LbcWT	LbcInlAB	LbcLAP		LM	LbcWT	LbcInlAB	LbcLAP		LM	LbcWT	LbcInlAB	LbcLAP			LM	LbcWT	LbcInlAB	LbcLAP
	Trail 1	Rep 1	7100000	1350000	910	380		6.85126	6.13033	2.95904	2.57978		6.85126	6.13033	2.95904	2.57978		Trial 1	100	88.3857	42.7844	38.0848
		Rep 2	8300000	1650000	1090	340		6.91908	6.21748	3.03743	2.53148		6.91908	6.21748	3.03743	2.53148		Trial 2	100	86.0481	41.246	37.5353
		Rep 3	10700000	1340000	880	560		7.02938	6.1271	2.94448	2.74819		7.02938	6.1271	2.94448	2.74819		Trial 3	100	86.6868	42.9867	39.8326
		Rep 4	9300000	1170000	870	520		6.96848	6.06819	2.93952	2.716		6.96848	6.06819	2.93952	2.716		Average	100	87.0402	42.339	38.4842
	Trial 2	Rep 1	8100000	1160000	720	320		6.90849	6.06446	2.85733	2.50515		6.94205	6.13578	2.97012	2.64386
		Rep 2	9700000	1230000	890	340		6.98677	6.08991	2.94939	2.53148		100	88.3857	42.7844	38.0848
		Rep 3	12100000	880000	730	590		7.08279	5.94448	2.86332	2.77085		6.90849	6.06446	2.85733	2.50515
		Rep 4	10300000	970000	750	500		7.01284	5.98677	2.87506	2.69897		6.98677	6.08991	2.94939	2.53148
	Trial 3	Rep 1	7600000	950000	950	650		6.88081	5.97772	2.97772	2.81291		7.08279	5.94448	2.86332	2.77085
		Rep 2	8900000	1270000	960	500		6.94939	6.1038	2.98227	2.69897		7.01284	5.98677	2.87506	2.69897
		Rep 3	9900000	1390000	1020	720		6.99564	6.14301	3.0086	2.85733		6.99772	6.0214	2.88628	2.62661
		Rep 4	12700000	970000	1090	570		7.1038	5.98677	3.03743	2.75587		100	86.0481	41.246	37.5353
													6.88081	5.97772	2.97772	2.81291
													6.94939	6.1038	2.98227	2.69897
													6.99564	6.14301	3.0086	2.85733
													7.1038	5.98677	3.03743	2.75587
													6.98241	6.05283	3.00151	2.78127
													100	86.6868	42.9867	39.8326
