# Supplementary material for: Internalin AB-expressing recombinant Lactobacillus casei protects Caco-2 cells from Listeria monocytogenes-induced damages under simulated intestinal conditions
Source: PLoS One. 2019 Jul 29;14(7):e0220321. doi: 10.1371/journal.pone.0220321 (PMC6663025; doi:10.1371/journal.pone.0220321)
Supplement: S8 Table — (XLSX) [file pone.0220321.s008.xlsx]

## Sheet: Inhibition of Invasion
	cfu/ml							Log cfu/ml					Average log cfu/ ml per Trial					% Relative invasion of L. monocytogenes
1 Hr			LM	LbcWT	LbcInlAB	LbcLAP		LM	LbcWT	LbcInlAB	LbcLAP		LM	LbcWT	LbcInlAB	LbcLAP			LM	LbcWT	LbcInlAB	LbcLAP
	Trail 1	Rep 1	285000	140000	44000	94000		5.45484	5.14613	4.64345	4.97313		5.45484	5.14613	4.64345	4.97313		Trial 1	100	96.0923	84.8284	90.1208
		Rep 2	297000	110000	47000	85000		5.47276	5.04139	4.6721	4.92942		5.47276	5.04139	4.6721	4.92942		Trail 2	100	96.9944	87.288	87.5035
		Rep 3	283000	270000	38000	70000		5.45179	5.43136	4.57978	4.8451		5.45179	5.43136	4.57978	4.8451		Trail 3	100	94.3148	80.6652	85.5111
		Rep 4	259000	210000	39000	78000		5.4133	5.32222	4.59106	4.89209		5.4133	5.32222	4.59106	4.89209		Average	100	95.8005	84.2606	87.7118
	Trial 2	Rep 1	218000	230000	87000	98000		5.33846	5.36173	4.93952	4.99123		5.44817	5.23528	4.6216	4.90993
		Rep 2	227000	213000	101000	78000		5.35603	5.32838	5.00432	4.89209		100	96.0923	84.8284	90.1208
		Rep 3	970000	460000	75000	93000		5.98677	5.66276	4.87506	4.96848		5.33846	5.36173	4.93952	4.99123
		Rep 4	830000	370000	81000	84000		5.91908	5.5682	4.90849	4.92428		5.35603	5.32838	5.00432	4.89209
	Trial 3	Rep 1	710000	439000	76000	104000		5.85126	5.64246	4.88081	5.01703		5.98677	5.66276	4.87506	4.96848
		Rep 2	830000	357000	51000	102000		5.91908	5.55267	4.70757	5.0086		5.91908	5.5682	4.90849	4.92428
		Rep 3	670000	318000	56000	118000		5.82607	5.50243	4.74819	5.07188		5.65008	5.48027	4.93185	4.94402
		Rep 4	930000	337000	47000	113000		5.96848	5.52763	4.6721	5.05308		100	96.9944	87.288	87.5035
													5.85126	5.64246	4.88081	5.01703
													5.91908	5.55267	4.70757	5.0086
													5.82607	5.50243	4.74819	5.07188
													5.96848	5.52763	4.6721	5.05308
													5.89122	5.5563	4.75217	5.03765
													100	94.3148	80.6652	85.5111
4 Hr	cfu/ml								Log cfu/ml				Average log cfu/ ml per Trial						% Relative invasion of L. monocytogenes
			LM	LbcWT	LbcInlAB	LbcLAP		LM	LbcWT	LbcInlAB	LbcLAP		LM	LbcWT	LbcInlAB	LbcLAP			LM	LbcWT	LbcInlAB	LbcLAP
	Trail 1	Rep 1	285000	105000	15000	42000		5.45484	5.02119	4.17609	4.62325		5.45484	5.02119	4.17609	4.62325		Trial 1	100	93.1222	79.9281	85.6016
		Rep 2	297000	121000	23000	57000		5.47276	5.08279	4.36173	4.75587		5.47276	5.08279	4.36173	4.75587		Trail 2	100	96.9501	81.547	86.1043
		Rep 3	283000	111000	31000	41000		5.45179	5.04532	4.49136	4.61278		5.45179	5.04532	4.49136	4.61278		Trail 3	100	90.7871	78.8865	84.6959
		Rep 4	259000	123000	22000	41000		5.4133	5.08991	4.34242	4.61278		5.4133	5.08991	4.34242	4.61278		Average	100	93.6198	80.1205	85.4673
	Trial 2	Rep 1	218000	136000	27000	39000		5.33846	5.13354	4.43136	4.59106		5.43351	5.0598	4.3429	4.65117
		Rep 2	227000	176000	25000	38000		5.35603	5.24551	4.39794	4.57978		100	93.1222	79.9281	85.6016
		Rep 3	970000	108000	22000	41000		5.98677	5.03342	4.34242	4.61278		5.33846	5.13354	4.43136	4.59106
		Rep 4	830000	125000	12000	27000		5.91908	5.09691	4.07918	4.43136		5.35603	5.24551	4.39794	4.57978
	Trial 3	Rep 1	710000	107000	21000	42000		5.85126	5.02938	4.32222	4.62325		5.98677	5.03342	4.34242	4.61278
		Rep 2	830000	109000	25000	55000		5.91908	5.03743	4.39794	4.74036		5.91908	5.09691	4.07918	4.43136
		Rep 3	670000	121000	35000	57000		5.82607	5.08279	4.54407	4.75587		5.28864	5.12735	4.31273	4.55375
		Rep 4	930000	103000	18000	49000		5.96848	5.01284	4.25527	4.6902		100	96.9501	81.547	86.1043
													5.85126	5.02938	4.32222	4.62325
													5.91908	5.03743	4.39794	4.74036
													5.82607	5.08279	4.54407	4.75587
													5.96848	5.01284	4.25527	4.6902
													5.55212	5.04061	4.37987	4.70242
													100	90.7871	78.8865	84.6959
16 Hr	cfu/ml								Log cfu/ml				Average log cfu/ ml per Trial						% Relative invasion of L. monocytogenes
			LM	LbcWT	LbcInlAB	LbcLAP		LM	LbcWT	LbcInlAB	LbcLAP		LM	LbcWT	LbcInlAB	LbcLAP			LM	LbcWT	LbcInlAB	LbcLAP
	Trail 1	Rep 1	285000	100000	4200	8700		5.45484	5	3.62325	3.93952		5.45484	5	3.62325	3.93952		Trial 1	100	91.2568	67.765	73.1149
		Rep 2	297000	97000	3900	9300		5.47276	4.98677	3.59106	3.96848		5.47276	4.98677	3.59106	3.96848		Trail 2	100	94.0314	70.6433	76.6532
		Rep 3	283000	89000	5100	10800		5.45179	4.94939	3.70757	4.03342		5.45179	4.94939	3.70757	4.03342		Trail 3	100	89.6506	67.7101	72.7221
		Rep 4	259000	79000	6400	8900		5.4133	4.89763	3.80618	3.94939		5.4133	4.89763	3.80618	3.94939		Average	100	91.6463	68.7061	74.1634
	Trial 2	Rep 1	218000	108000	5900	12100		5.33846	5.03342	3.77085	4.08279		5.43351	4.95845	3.68202	3.9727
		Rep 2	227000	89000	5200	10800		5.35603	4.94939	3.716	4.03342		100	91.2568	67.765	73.1149
		Rep 3	970000	78000	6100	12700		5.98677	4.89209	3.78533	4.1038		5.33846	5.03342	3.77085	4.08279
		Rep 4	830000	104000	4700	9900		5.91908	5.01703	3.6721	3.99564		5.35603	4.94939	3.716	4.03342
	Trial 3	Rep 1	710000	97000	5900	13000		5.85126	4.98677	3.77085	4.11394		5.98677	4.89209	3.78533	4.1038
		Rep 2	830000	79000	6500	12600		5.91908	4.89763	3.81291	4.10037		5.91908	5.01703	3.6721	3.99564
		Rep 3	670000	102000	4900	9700		5.82607	5.0086	3.6902	3.98677		5.28864	4.97299	3.73607	4.05391
		Rep 4	930000	104000	5800	8900		5.96848	5.01703	3.76343	3.94939		100	94.0314	70.6433	76.6532
													5.85126	4.98677	3.77085	4.11394
													5.91908	4.89763	3.81291	4.10037
													5.82607	5.0086	3.6902	3.98677
													5.96848	5.01703	3.76343	3.94939
													5.55212	4.97751	3.75935	4.03762
													100	89.6506	67.7101	72.7221
24 Hr	cfu/ml							Log cfu/ml					Average log cfu/ ml per Trial					% Relative invasion of L. monocytogenes
			LM	LbcWT	LbcInlAB	LbcLAP		LM	LbcWT	LbcInlAB	LbcLAP		LM	LbcWT	LbcInlAB	LbcLAP			LM	LbcWT	LbcInlAB	LbcLAP
	Trail 1	Rep 1	285000	71000	420	3800		5.45484	4.85126	2.62325	3.57978		5.45484	4.85126	2.62325	3.57978		Trial 1	100	88.6173	47.9777	66.57
		Rep 2	297000	68000	370	4100		5.47276	4.83251	2.5682	3.61278		5.47276	4.83251	2.5682	3.61278		Trail 2	100	92.7404	53.115	70.3278
		Rep 3	283000	58000	420	3700		5.45179	4.76343	2.62325	3.5682		5.45179	4.76343	2.62325	3.5682		Trail 3	100	88.2813	52.0256	66.4516
		Rep 4	259000	65000	410	5100		5.4133	4.81291	2.61278	3.70757		5.4133	4.81291	2.61278	3.70757		Average	100	89.8796	51.0394	67.7831
	Trial 2	Rep 1	218000	73000	650	4100		5.33846	4.86332	2.81291	3.61278		5.43351	4.81503	2.60687	3.61708
		Rep 2	227000	81000	570	5200		5.35603	4.90849	2.75587	3.716		100	88.6173	47.9777	66.57
		Rep 3	970000	79000	620	5800		5.98677	4.89763	2.79239	3.76343		5.33846	4.86332	2.81291	3.61278
		Rep 4	830000	89000	750	6100		5.91908	4.94939	2.87506	3.78533		5.35603	4.90849	2.75587	3.716
	Trial 3	Rep 1	710000	92000	670	5200		5.85126	4.96379	2.82607	3.716		5.98677	4.89763	2.79239	3.76343
		Rep 2	830000	78000	880	6300		5.91908	4.89209	2.94448	3.79934		5.91908	4.94939	2.87506	3.78533
		Rep 3	670000	76000	750	4600		5.82607	4.88081	2.87506	3.66276		5.28864	4.90471	2.80906	3.71939
		Rep 4	930000	74000	810	3800		5.96848	4.86923	2.90849	3.57978		100	92.7404	53.115	70.3278
													5.85126	4.96379	2.82607	3.716
													5.91908	4.89209	2.94448	3.79934
													5.82607	4.88081	2.87506	3.66276
													5.96848	4.86923	2.90849	3.57978
													5.55212	4.90148	2.88853	3.68947
													100	88.2813	52.0256	66.4516
