# Supplementary material for: Internalin AB-expressing recombinant Lactobacillus casei protects Caco-2 cells from Listeria monocytogenes-induced damages under simulated intestinal conditions
Source: PLoS One. 2019 Jul 29;14(7):e0220321. doi: 10.1371/journal.pone.0220321 (PMC6663025; doi:10.1371/journal.pone.0220321)
Supplement: S9 Table — (XLSX) [file pone.0220321.s009.xlsx]

## Sheet: Inhibition of Translocation
1 Hr	cfu/ml								Log cfu/ml				Average log cfu/ ml per REP						% Relative translocation of L. monocytogenes
			LM	LbcWT	LbcInlAB	LbcLAP		LM	LbcWT	LbcInlAB	LbcLAP		LM	LbcWT	LbcInlAB	LbcLAP			LM	LbcWT	LbcInlAB	LbcLAP
	Trail 1	Rep 1	510000	430000	57000	68000		5.70757	5.63347	4.75587	4.83251		5.70757	5.63347	4.75587	4.83251		Trial 1	100	98.0035	81.4997	83.9033
		Rep 2	770000	510000	61000	74000		5.88649	5.70757	4.78533	4.86923		5.88649	5.70757	4.78533	4.86923		Trail 2	100	98.2602	82.5578	84.673
		Rep 3	580000	470000	48000	76000		5.76343	5.6721	4.68124	4.88081		5.76343	5.6721	4.68124	4.88081		Trial 3	100	99.0075	82.5186	84.4079
		Rep 4	670000	510000	47000	74000		5.82607	5.70757	4.6721	4.86923		5.82607	5.70757	4.6721	4.86923		Average	100	98.4237	82.192	84.3281
	Trial 2	Rep 1	610000	480000	66000	85000		5.78533	5.68124	4.81954	4.92942		5.79589	5.68018	4.72364	4.86295
		Rep 2	520000	450000	57000	83000		5.716	5.65321	4.75587	4.91908		100	98.0035	81.4997	83.9033
		Rep 3	770000	580000	58000	78000		5.88649	5.76343	4.76343	4.89209		5.78533	5.68124	4.81954	4.92942
		Rep 4	610000	470000	62000	76000		5.78533	5.6721	4.79239	4.88081		5.716	5.65321	4.75587	4.91908
	Trial 3	Rep 1	680000	590000	59000	71000		5.83251	5.77085	4.77085	4.85126		5.88649	5.76343	4.76343	4.89209
		Rep 2	560000	620000	65000	69000		5.74819	5.79239	4.81291	4.83885		5.78533	5.6721	4.79239	4.88081
		Rep 3	490000	480000	49000	83000		5.6902	5.68124	4.6902	4.91908		5.79329	5.69249	4.78281	4.90535
		Rep 4	670000	420000	61000	77000		5.82607	5.62325	4.78533	4.88649		100	98.2602	82.5578	84.673
													5.83251	5.77085	4.77085	4.85126
													5.74819	5.79239	4.81291	4.83885
													5.6902	5.68124	4.6902	4.91908
													5.82607	5.62325	4.78533	4.88649
													5.77424	5.71693	4.76482	4.87392
													100	99.0075	82.5186	84.4079
4 Hr	cfu/ml								Log cfu/ml						Average log cfu/ ml per REP					% Relative translocation of L. monocytogenes
			LM	LbcWT	LbcInlAB	LbcLAP		LM	LbcWT	LbcInlAB	LbcLAP		LM	LbcWT	LbcInlAB	LbcLAP			LM	LbcWT	LbcInlAB	LbcLAP
	Trail 1	Rep 1	510000	300000	20500	13900		5.70757	5.47712	4.31175	4.14301		5.70757	5.46787	4.31175	4.14032		Trial 1	100	96.261	76.3626	71.6185
		Rep 2	770000	320000	29000	14800		5.88649	5.50515	4.4624	4.17026		5.88649	5.50757	4.4624	4.1701		Trail 2	100	96.3034	76.1392	71.7841
		Rep 3	580000	420000	25000	13400		5.76343	5.62325	4.39794	4.1271		5.76343	5.62124	4.39794	4.13359		Trial 3	100	96.053	81.5583	75.2239
		Rep 4	670000	520000	34000	14600		5.82607	5.716	4.53148	4.16435		5.82607	5.72003	4.53148	4.1597		Average	100	96.2058	78.02	72.8755
	Trial 2	Rep 1	610000	690000	34000	21900		5.78533	5.83885	4.53148	4.34044		5.79589	5.57918	4.42589	4.15093
		Rep 2	520000	490000	38000	21100		5.716	5.6902	4.57978	4.32428		100	96.261	76.3626	71.6185
		Rep 3	770000	700000	39000	20700		5.88649	5.8451	4.59106	4.31597		5.78533	5.83897	4.53148	4.34044
		Rep 4	610000	620000	42000	19800		5.78533	5.79239	4.62325	4.29667		5.716	5.69345	4.57978	4.32428
	Trial 3	Rep 1	680000	360000	31000	16700		5.83251	5.5563	4.49136	4.22272		5.88649	5.8521	4.59106	4.31597
		Rep 2	560000	290000	34000	16000		5.74819	5.4624	4.53148	4.20412		5.78533	5.79428	4.62325	4.29667
		Rep 3	490000	390000	31000	13300		5.6902	5.59106	4.49136	4.12385		6.01713	5.7947	4.58139	4.31934
		Rep 4	670000	360000	38000	14800		5.82607	5.5563	4.57978	4.17026		100	96.3034	76.1392	71.7841
													5.83251	5.56251	4.49136	4.21748
													5.74819	5.47188	4.53148	4.2014
													5.6902	5.5902	4.49136	4.12057
													5.82607	5.56075	4.57978	4.14922
													5.77424	5.54633	4.5235	4.17217
													100	96.053	81.5583	75.2239
16 Hr	cfu/ml								Log cfu/ml					Average log cfu/ ml per REP					% Relative translocation of L. monocytogenes
			LM	LbcWT	LbcInlAB	LbcLAP		LM	LbcWT	LbcInlAB	LbcLAP		LM	LbcWT	LbcInlAB	LbcLAP			LM	LbcWT	LbcInlAB	LbcLAP
	Trail 1	Rep 1	510000	290000	10900	14900		5.70757	5.4624	4.03743	4.17319		5.70757	5.4624	4.03784	4.17076		Trial 1	100	95.1603	69.4709	71.6084
		Rep 2	770000	330000	10700	18600		5.88649	5.51851	4.02938	4.26951		5.88649	5.51851	4.03	4.26812		Trail 2	100	95.0193	69.4308	71.7627
		Rep 3	580000	430000	10400	10700		5.76343	5.63347	4.01703	4.02938		5.76343	5.63347	4.0082	4.03347		Trial 3	100	94.7897	69.4109	71.6671
		Rep 4	670000	280000	10800	13600		5.82607	5.44716	4.03342	4.13354		5.82607	5.44716	4.02978	4.12902		Average	100	94.9898	69.4375	71.6794
	Trial 2	Rep 1	610000	560000	13600	22500		5.78533	5.74819	4.13354	4.35218		5.79589	5.51538	4.02646	4.15034
		Rep 2	520000	490000	18900	19000		5.716	5.6902	4.27646	4.27875		100	95.1603	69.4709	71.6084
		Rep 3	770000	500000	13000	22700		5.88649	5.69897	4.11394	4.35603		5.78533	5.74819	4.13148	4.34819
		Rep 4	610000	540000	15500	18900		5.78533	5.73239	4.19033	4.27646		5.716	5.6902	4.27978	4.28124
	Trial 3	Rep 1	680000	560000	19500	17800		5.83251	5.74819	4.29003	4.25042		5.88649	5.69897	4.10646	4.36003
		Rep 2	560000	490000	13400	17000		5.74819	5.6902	4.1271	4.23045		5.78533	5.73239	4.19325	4.28276
		Rep 3	490000	440000	12300	27500		5.6902	5.64345	4.08991	4.43933		6.01713	5.71744	4.17774	4.31806
		Rep 4	670000	520000	15300	20500		5.82607	5.716	4.18469	4.31175		100	95.0193	69.4308	71.7627
													5.83251	5.74819	4.29136	4.25321
													5.74819	5.6902	4.13148	4.23239
													5.6902	5.64345	4.09136	4.44345
													5.82607	5.716	4.17978	4.30757
													6.01274	5.69946	4.1735	4.30916
													100	94.7897	69.4109	71.6671
24 Hr	cfu/ml								Log cfu/ml				Average log cfu/ ml per REP						% Relative translocation of L. monocytogenes
			LM	LbcWT	LbcInlAB	LbcLAP		LM	LbcWT	LbcInlAB	LbcLAP		LM	LbcWT	LbcInlAB	LbcLAP			LM	LbcWT	LbcInlAB	LbcLAP
	Trail 1	Rep 1	510000	520000	6100	14100		5.70757	5.716	3.78533	4.14922		5.70757	5.716	3.78533	4.14922		Trial 1	100	94.364	63.2083	68.4846
		Rep 2	770000	480000	5900	13100		5.88649	5.68124	3.77085	4.11727		5.88649	5.68124	3.77085	4.11727		Trail 2	100	94.6738	62.7727	68.557
		Rep 3	580000	450000	7100	13200		5.76343	5.65321	3.85126	4.12057		5.76343	5.65321	3.85126	4.12057		Trial 3	100	94.2808	62.4222	68.4763
		Rep 4	670000	470000	6500	12700		5.82607	5.6721	3.81291	4.1038		5.82607	5.6721	3.81291	4.1038		Average	100	94.4395	62.8011	68.506
	Trial 2	Rep 1	610000	510000	5700	13200		5.78533	5.70757	3.75587	4.12057		6.01992	5.68064	3.80509	4.12272
		Rep 2	520000	490000	5200	14200		5.716	5.6902	3.716	4.15229		100	94.364	63.2083	68.4846
		Rep 3	770000	480000	6100	13200		5.88649	5.68124	3.78533	4.12057		5.78533	5.70757	3.75587	4.12057
		Rep 4	610000	510000	7100	12800		5.78533	5.70757	3.85126	4.10721		5.716	5.6902	3.716	4.15229
	Trial 3	Rep 1	680000	480000	5900	14200		5.83251	5.68124	3.77085	4.15229		5.88649	5.68124	3.78533	4.12057
		Rep 2	560000	460000	4700	12100		5.74819	5.66276	3.6721	4.08279		5.78533	5.70757	3.85126	4.10721
		Rep 3	490000	550000	5900	13500		5.6902	5.74036	3.77085	4.13033		6.01713	5.69664	3.77712	4.12516
		Rep 4	670000	390000	6300	12700		5.82607	5.59106	3.79934	4.1038		100	94.6738	62.7727	68.557
													5.83251	5.68124	3.77085	4.15229
													5.74819	5.66276	3.6721	4.08279
													5.6902	5.74036	3.77085	4.13033
													5.82607	5.59106	3.79934	4.1038
													6.01274	5.66886	3.75329	4.1173
													100	94.2808	62.4222	68.4763
