# Supplementary material for: Internalin AB-expressing recombinant Lactobacillus casei protects Caco-2 cells from Listeria monocytogenes-induced damages under simulated intestinal conditions
Source: PLoS One. 2019 Jul 29;14(7):e0220321. doi: 10.1371/journal.pone.0220321 (PMC6663025; doi:10.1371/journal.pone.0220321)
Supplement: S10 Table — (XLSX) [file pone.0220321.s010.xlsx]

## Sheet: Summary
	Time (h)	LbcWT	LbcInlAB	LbcLAP		Time (h)	LbcWT	LbcInlAB	LbcLAP		Time (h)	LbcWT	LbcInlAB	LbcLAP
		% Cytotoxicity					% TEER Reduction					% FITC Recovered
	1	64.25	8.45	0.34		2	10.85	5.13	3.24		2	3.15	1.69	0.17
		62.95	9.7	0.43			10.29	5.67	3.35			3.19	1.77	0.31
		63.75	7.2	0.25			11.41	4.59	3.13			2.75	1.61	0.03
	4	63.5	14.7	9.75		4	12.8	6.85	5.8		4	3.24	2.32	0.43
		65.05	16.15	8			12.26	7.59	6.14			3.29	3.12	0.57
		64.2	13.25	11.5			13.34	6.11	5.46			3.19	1.52	0.29
	16	63.99	22.4	13.45		16	14.61	10.23	6.69		16	3.56	2.71	0.55
		65.6	21.15	15.6			14.7	10.28	6.9			3.63	3.61	0.69
		64.63	23.65	11.3			14.52	10.18	6.48			3.49	2.62	0.41
	24	64.6	30.45	18.25		24	18.59	13.35	8.36		24	3.62	2.85	0.62
		66.27	27.95	17			18.96	13.8	8.4			3.75	3.54	0.76
		65.39	32.95	19.7			18.22	12.9	8.32			3.5	2.14	0.48
